# Supplementary material for: Dynamics of Leukocyte Telomere Length in Patients with Fabry Disease
Source: Biomedicines. 2024 Aug 1;12(8):0. doi: 10.3390/biomedicines12081724 (PMC11351930; doi:10.3390/biomedicines12081724)
Supplement: Supplementary file 1 [file biomedicines-12-01724-s001.zip]

Archive with 1 entries (1 files):
- Levstek_Supplementary Material.pdf
